# Supplementary material for: Open-source software for respiratory rate estimation using single-lead electrocardiograms
Source: Sci Rep. 2024 Jan 2;14:167. doi: 10.1038/s41598-023-50470-0 (PMC10762020; doi:10.1038/s41598-023-50470-0)
Supplement: Supplementary file 2 — Supplementary Information 2. [file 41598_2023_50470_MOESM2_ESM.txt]

README

Software dependencies and operating system, including version numbers -

software and versions
    RR_estimator_##-##-23.py

dependencies
    Python 3.11.4
    mat4py 0.5.0
    matplotlib 3.7.1
    numpy 1.24.2
    scipy 1.10.1


Installation guide -
	Using an IDE, load the required modules being mindful of the version numbers.


Demo -
	Demonstration human and sheep ECG data are provided.


How to run on data -
	Follow the prompts generated by the script.


Expected output -
	Figures that show the ECG and associated R-peaks and one that shows the estimated RR.


Expected run time for demo -
	With the demonstration data, less than 5 min.


Instructions for use -
	Install the Python interpreter and required modules, as described above.
	Download the script and example data.
	Execute the script and follow the prompts to enter the path to the ECG file that will be analyzed.
	    If new data are analyzed, then enter the ECG waveform sampling rate
	    and binary encoding as prompted by the script.
	Observe the output figures.
	Inspect the CSV file that has the estimated RR values in it.
